# Supplementary material for: Determinants of fast attack performance on match outcome in the elite women’s ice hockey
Source: PLoS One. 2024 Jul 5;19(7):e0306469. doi: 10.1371/journal.pone.0306469 (PMC11226076; doi:10.1371/journal.pone.0306469)
Supplement: S1 Data — (XLSX) [file pone.0306469.s001.xlsx]

## Sheet: Sheet1
			Ways of gaining possession					Zone of gaining possession			Shot type					Shooting zone					Shooting performance		Game period			Strength			Scoring chance
matches（N)	Match outcome	FA（N)	TkA	INT	TO	Face-off	Rebound	DZ	NZ	OZ	Wrist shot	Snap shot	Slap shot	One-timer	Dekes	Zone 1	Zone 2	Zone 3	Zone 4	Zone 5	SOG	SG%	1st period	2nd period	3rd period	Equal	pp	pk	Odd-man rush
1	L	32	13	8	6	4	1	15	3	14	4	5	2	3	6	13	2	0	3	1	12	16.6667	17	7	8	30	2	0	2
	W	24	17	0	4	2	1	7	6	11	6	6	0	4	3	6	3	1	1	6	13	23.0769	8	11	5	19	3	2	3
2	W	32	19	5	2	4	2	15	0	17	2	8	5	4	1	7	2	2	4	7	19	15.7895	8	16	8	28	4	0	2
	L	30	23	4	2	1	0	11	6	13	6	11	2	2	2	3	5	3	6	6	18	0	12	7	11	27	4	1	1
3	L	30	5	7	10	4	4	15	2	13	8	11	1	4	0	7	3	2	3	9	10	10	9	14	7	28	2	0	1
	W	35	14	6	8	5	2	13	5	17	11	8	1	3	3	9	3	4	4	9	22	8.33333	14	13	8	31	2	2	2
4	W	45	20	2	11	8	4	8	10	27	5	17	1	10	4	17	6	3	2	10	25	12	15	17	13	39	5	1	2
	L	19	6	4	4	4	1	11	2	6	2	8	0	1	1	3	2	1	1	3	8	12.5	7	5	7	16	3	0	3
5	W	42	21	8	7	3	3	19	9	14	8	12	1	7	1	9	6	2	3	9	23	13.0435	10	17	15	40	1	1	3
	L	34	14	8	8	0	4	14	9	11	9	8	1	4	1	8	3	3	4	7	12	8.33333	10	11	13	34	0	0	1
6	W	42	17	9	10	3	3	20	7	15	14	6	0	6	1	14	2	1	1	10	21	23.8095	11	15	16	38	1	3	1
	L	36	10	5	13	6	2	16	5	15	8	11	4	4	0	12	4	1	4	6	18	11.1111	19	8	9	28	7	1	1
7	W	48	28	6	8	6	0	21	9	18	6	13	0	7	1	17	6	2	1	5	22	9.09091	20	15	13	43	5	0	1
	L	30	14	10	3	1	2	13	6	11	9	10	0	2	1	9	2	2	4	4	12	0	10	9	11	29	1	0	1
8	W	53	27	5	5	13	3	15	10	28	11	13	7	11	2	19	2	3	5	17	29	13.7931	19	21	13	47	5	1	1
	L	22	10	5	3	2	2	11	6	5	3	4	0	2	0	3	2	1	3	2	10	18.1818	9	4	9	18	4	0	0
9	W	42	22	4	2	13	1	15	6	21	2	17	0	9	2	11	3	5	2	13	24	20.8333	17	15	10	35	2	5	3
	L	29	17	5	4	3	0	10	5	14	7	7	3	2	0	8	6	5	1	5	17	5.88235	11	9	9	24	5	0	2
10	W	46	22	12	6	6	0	21	6	19	10	11	1	7	4	16	3	6	3	8	28	13.7931	15	18	13	34	6	6	3
	L	33	22	2	3	4	2	16	5	12	8	7	3	4	0	3	5	4	7	6	12	0	12	11	10	29	3	1	1
11	W	35	21	4	5	4	1	8	9	18	1	14	0	4	4	6	6	7	2	5	17	5.88235	15	9	11	32	1	2	1
	L	27	13	4	5	4	1	10	3	14	1	11	2	3	0	3	2	2	2	9	13	0	6	8	13	18	9	0	0
12	W	52	31	4	10	6	1	17	15	20	8	18	2	8	1	26	5	2	1	8	32	28.125	19	18	15	42	5	5	6
	L	35	18	3	4	9	1	16	7	12	5	9	1	5	0	8	2	2	2	6	16	6.25	10	10	15	29	5	1	2
13	W	29	15	3	3	6	2	11	5	13	6	11	0	5	2	7	4	6	5	6	15	20	11	10	8	27	1	1	2
	L	39	21	4	7	3	4	17	4	18	8	14	0	8	3	9	1	4	10	11	20	4.7619	11	14	14	35	3	1	1
14	W	46	22	4	6	13	1	13	10	23	4	11	1	13	5	12	5	7	1	8	23	30.4348	15	21	10	44	0	2	3
	L	20	3	7	5	4	1	7	2	11	5	3	1	2	1	4	3	0	2	5	7	42.8571	6	8	6	16	4	0	2
15	W	57	21	8	13	11	4	23	11	23	8	12	4	13	5	22	10	9	3	3	31	22.5806	17	22	18	53	3	1	2
	L	25	5	3	9	6	2	11	3	11	5	10	3	1	0	5	3	0	5	6	9	11.1111	9	7	9	19	6	0	0
16	W	47	26	4	7	9	1	17	15	15	10	15	1	5	4	16	1	7	3	10	25	11.1111	19	16	12	41	2	4	4
	L	29	15	1	2	6	5	11	7	11	3	12	2	5	0	5	2	4	3	9	13	0	8	12	9	23	5	1	0
17	W	42	14	4	14	9	1	15	8	19	7	14	0	3	2	7	9	4	1	8	22	9.09091	16	13	13	39	2	1	2
	L	32	16	8	5	3	0	13	4	15	4	11	1	5	1	5	6	1	3	6	7	0	10	10	12	31	0	1	2
18	W	55	23	6	9	14	3	17	11	27	3	25	2	9	1	12	8	4	5	11	28	10.7143	15	16	24	50	5	0	2
	L	20	8	3	4	2	3	11	5	4	3	5	0	3	0	3	3	1	0	4	4	0	2	9	9	20	0	0	1
19	W	60	29	6	19	3	3	16	8	36	3	27	5	14	3	17	8	4	8	17	28	10.3448	18	21	21	51	5	4	2
	L	32	15	3	5	6	3	11	9	12	4	11	1	8	1	5	2	1	7	12	18	0	11	7	14	29	3	0	2
20	W	32	20	2	7	2	1	8	9	15	8	9	2	5	1	8	1	5	5	8	18	11.1111	11	15	6	28	0	4	1
	L	40	23	2	9	3	3	18	4	18	6	14	3	6	2	14	3	3	3	7	23	8.69565	17	9	14	35	5	0	1
21	W	42	27	2	7	6	1	10	5	27	5	13	0	13	1	13	5	2	1	11	19	15	14	13	15	35	3	4	4
	L	21	8	3	4	2	4	10	7	4	3	5	0	2	0	3	3	1	1	3	3	33.3333	7	11	3	14	4	3	0
22	W	41	24	5	7	4	1	20	11	10	7	15	3	2	4	13	5	4	4	6	20	30	16	14	11	31	8	2	2
	L	27	9	9	1	8	0	12	3	12	6	13	1	1	0	3	5	2	3	10	11	9.09091	8	8	11	23	2	2	1
23	W	25	13	2	5	3	2	9	3	13	4	7	0	7	0	7	1	3	2	5	7	0	6	13	6	20	5	0	2
	L	31	14	5	10	1	1	8	10	13	6	17	1	2	2	6	11	1	3	7	15	13.3333	13	13	5	29	1	1	1
24	W	26	19	1	1	4	1	15	6	5	1	11	0	4	0	8	0	4	1	6	10	10	5	10	11	21	5	0	0
	L	47	26	5	12	3	1	17	13	17	4	16	1	5	4	14	2	5	2	10	24	4.16667	18	15	14	38	0	9	1
25	W	47	23	5	8	10	1	17	5	25	11	15	4	5	1	10	6	8	4	10	28	14.2857	11	21	15	46	1	0	1
	L	26	12	5	6	3	0	16	3	7	4	11	1	2	0	5	2	1	6	5	8	0	7	11	8	25	1	0	1
26	W	32	18	2	7	3	2	16	10	6	9	9	2	1	1	5	6	0	7	4	18	0	11	15	6	32	0	0	2
	L	42	14	5	10	11	3	18	8	16	4	18	4	3	1	6	9	2	4	8	20	4.7619	21	13	8	39	4	0	7
27	L	30	8	7	7	7	1	14	6	10	7	15	1	2	0	9	3	3	2	7	12	0	10	14	6	27	2	0	3
	W	38	20	5	8	4	1	15	4	19	3	10	4	10	0	7	4	3	2	13	13	7.69231	16	8	14	36	0	2	2
28	L	37	19	11	4	3	1	15	7	15	6	8	1	5	2	6	2	3	6	7	15	6.66667	12	11	14	31	3	3	1
	W	41	21	8	4	6	2	15	6	20	5	12	1	7	2	10	7	1	3	7	14	21.4286	10	20	11	35	4	2	5
